# Supplementary material for: Rapid-Throughput Skeletal Phenotyping of 100 Knockout Mice Identifies 9 New Genes That Determine Bone Strength
Source: PLoS Genet. 2012 Aug 2;8(8):e1002858. doi: 10.1371/journal.pgen.1002858 (PMC3410859; doi:10.1371/journal.pgen.1002858)
Supplement: Table S1 — Phenotype data for all 100 knockout strains. Mean values (±SD) for all phenotype parameters were determined from n = 77 WT mice and are highlighted in yellow in the table header. The mean values (and distance in SD from the C57BL/6 reference mean) are shown for each parameter determined in each of the 100 mouse strains. Bone volume/tissue volume (BV/TV), trabecular thickness (Tb.Th) and trabecular number (Tb. N) were determined by micro-CT and bone mineral content (BMC), mean length of tibia and ulna, and cortical thickness (C.Th) by Faxitron x-ray microradiography. Mahalanobis distances were calculated to account for variance in all six structural parameters simultaneously and strains with significant values are indicated. Yield load, maximum load, fracture load, stiffness, the proportion of energy dissipated at maximum load and proportion of energy dissipated at fracture were determined by destruction 3-point bend testing. Note all SD values were rounded to 1 decimal place and only values >2.0SD outside the reference mean for each parameter are highlighted in grey. Measures of skeletal morphology (x-ray), body length, bone mineral density (DEXA) and serum biochemical parameters (Biochem) of relevance to bone and mineral metabolism (Ca2+, Mg2+, PO4 3−, creatinine and alkaline phosphatase) were determined as part of the broad primary phenotype screen conducted by the MGP. Primary phenotype parameters for which ≥60% of knockout mice were outside the 95% reference range are highlighted in grey (http://www.sanger.ac.uk/mouseportal/). N = normal; ND = not determined; ↓ = reduced. Normal expression of deleted genes in bone and cartilage was determined by whole mount staining for lacZ reporter gene expression in heterozygous mice as part of the primary phenotype screen and the outcome of these studies is also shown. Note that quality control analysis of gene targeting events performed after completion of these studies identified two strains (Psmb2 and 5031439G07Rik) that [file pgen.1002858.s007.xlsx]

## Sheet: Sheet1
Table S1
				Faxitron			Micro-CT		Mahalanobis		Yield	Maximum	Fracture	Stiffness	% energy dissipated	% energy dissipated		Skeletal		Broad primary screen		Bone
Number	Gene	Genotype	BMC	Length (mm)	C.Th (mm)	BVTV (%)	Tb.N (mm-1)	Tb.Th (mm)	significance		Load (N)	Load (N)	Load (N)	(N/mm)	prior to maximum load	prior to fracture		Expression	X-Ray	Body length	DEXA	Biochem
	Mean (SD)	WT	180 (3)	14.9 (0.3)	0.186 (0.010)	6.43 (1.18)	1.44 (0.25)	0.045 (0.005)			8.91 (0.87)	10.71 (0.91)	6.38 (1.70)	30.2 (4.1)	23.9 (6.0)	86.2
1	Abhd5	HOZ	181 (+0.3)	14.8 1(-0.3)	0.183 (-0.3)	5.01 (-1.2)	0.90 (-2.2)	0.056 (+2.4)	Yes		8.57 (-0.4)	10.05 (-0.7)	4.16 (-1.3)	32.8 (+0.6)	17.4 (-1.1)	95.8 (+1.3)		Yes	N	N	N	N
2	Acot6	HOZ	182 (+0.4)	14.89 (0.0)	0.193 (+0.7)	5.63 (-0.7)	1.16 (-1.1)	0.049 (+1.0)	Yes		8.77 (-0.2)	10.66 (-0.1)	5.87 (-0.3)	27.9 (-0.6)	23.7 (0.0)	87.9 (+0.2)		No	N	N	N	N
3	Adam17	HET	188 (+2.5)	15.01 (+0.5)	0.197 (+1.1)	8.24 (+1.5)	1.84 (+1.6)	0.045 (+0.1)	Yes		9.08 (+0.2)	11.22 (+0.6)	6.64 (+0.2)	31.6 (+0.3)	21 (-0.5)	83.8 (-0.3)		No	N	N	N	N
4	Agpat3	HET	181 (+0.3)	14.90 (0.0)	0.190 (+0.4)	5.94 (-0.4)	1.28 (-0.6)	0.047 (+0.4)	No		8.00 (-1.0)	9.99 (-0.4)	6.54 (+0.1)	29.4 (-0.2)	27.2 (+0.6)	86.2 (-0.3)		No	N	N	N	N
5	Amfr	HOZ	185 (+1.4)	15.02 (+0.5)	0.196 (+0.9)	5.70 (-0.6)	1.01 (-1.4)	0.052 (+1.5)	Yes		9.67 (+0.9)	11.14 (+0.4)	6.50 (+0.1)	31.6 (+0.4)	23.1 (-0.1)	87.8 (+0.2)		Yes	N	N	N	N
6	Ampd3	HOZ	186 (+1.0)	14.94 (+0.2)	0.194 (+0.8)	5.31 (-1.0)	0.98 (-1.8)	0.055 (+2.3)	No		8.30 (-0.7)	10.21 (-0.6)	3.66 (-1.6)	29.3 (-0.2)	21.7 (-0.4)	96.4 (+1.4)		Yes	N	N	N	N
7	Arhgap18	HOZ	183 (+0.8)	14.92 (+0.1)	0.199 (+1.3)	6.39 (0.0)	1.39 (-0.2)	0.046 (+0.2)	No		9.10 (+0.2)	10.77 (+0.1)	7.03 (+0.4)	31.1 (+0.2)	24.5 (+0.1)	87.2 (+0.1)		No	N	N	N	N
8	Asxl1	HET	181 (+0.3)	14.93 (+0.2)	0.191 (+0.4)	5.91 (-0.4)	1.24 (-0.8)	0.049 (+1.0)	Yes		8.66 (-0.3)	10.96 (+0.3)	10.15 (+2.2)	34.6 (+1.1)	32.2 (+1.4)	46.1 (-3.4)		Yes	Abnormal	N	N	N
9	Bbx	HOZ	168 (-3.9)	13.77(-4.5)	0.167 (-1.9)	4.49 (-1.7)	0.956 (-1.9)	0.047 (+0.5)	Yes		7.27 (-1.9)	8.09 (-2.9)	3.38 (-1.8)	21.8 (-2.1)	16.4 (-1.3)	95.7 (+1.3)		Yes	Abnormal	¤	¤BMD	N
10	BC013712	HOZ	184 (+1.0)	14.95 (+0.2)	0.189 (+0.3)	7.74 (+1.1)	1.71 (+1.1)	0.045 (+0.1)	No		8.76 (-0.2)	11.08 (+0.4)	6.57 (+0.1)	31.7 (+0.4)	21.8 (-0.4)	89.4 (+0.4)		Yes	N	N	N	N
11	Brdt	HOZ	182 (+0.4)	14.98 (+0.4)	0.195 (+0.8)	4.88 (-1.3)	1.09 (-1.4)	0.045 (0.0)	No		9.70 (+0.8)	11.85 (+1.3)	5.76 (-0.4)	32.5 (+0.6)	24.0 (0.0)	90.5 (+0.5)		No	Abnormal	N	N	N
12	Brpf3	HET	187 (+2.0)	15.11 (+0.9)	0.190 (+0.4)	6.93 (+0.4)	1.61 (+0.7)	0.043 (-0.4)	No		9.62 (+0.2)	11.92 (+1.3)	8.01 (+1.0)	37.3 (+1.7)	29.8 (+1.0)	79.5 (-0.7)		Yes	N	N	N	N
13	C79407 (Mis18bp1)	HET	182 (+0.5)	14.99 (+0.4)	0.193 (+0.7)	5.85 (-0.5)	1.31 (-0.5)	0.044 (-9.1)	No		9.08 (+0.2)	11.28 (+0.6)	9.20 (+1.7)	30.8 (+0.1)	24.3 (+0.1)	68.6 (-1.6)		Yes	N	N	N	N
14	Cadm1	HOZ	171 (-3.2)	14.91 (+0.1)	0.167 (-1.9)	5.11 (-1.1)	1.12 (-1.3)	0.046 (+0.3)	Yes		7.90 (-1.2)	8.85 (-2.0)	4.87 (-0.9)	24.7 (-1.4)	19.2 (-0.8)	92.1 (+0.7)		No	N	N	N	N
15	Capzb	HET	185 (+1.4)	14.93 (+0.1)	0.185 (-0.1)	5.67 (-0.6)	1.26 (-0.7)	0.045 (+0.1)	No		9.80 (+1.0)	11.64 (+1.0)	7.16 (+0.5)	31.5 (+0.3)	20.3 (-0.6)	85.3 (-0.1)		Unknown	N	N	N	N
16	Ccdc57	HOZ	179 (-0.5)	14.95 (+0.2)	0.185 (-0.1)	7.01 (+0.5)	1.49 (+0.2)	0.047 (+0.5)	No		8.53 (-0.4)	10.48 (-0.3)	6.00 (-0.2)	31.0 (+0.2)	19.5 (-0.7)	90.1 (+0.4)		Yes	N	N	N	N
17	Cdh1	HET	177 (-1.0)	15.00 (+0.4)	0.1722 (-1.4)	6.16 ( -0.2)	1.36 (-0.3)	0.045 (+0.1)	Yes		8.41 (-0.6)	9.85 (-0.9)	5.00 (-0.8)	26.6 (-0.9)	17.5 (-1.1)	93.8 (+1.0)		No	N	N	N	N
18	Cit	HET	184 (+1.0)	14.96 (+0.3)	0.181 (-0.5)	4.99 (-1.2)	1.55 (+0.4)	0.032 (-2.3)	Yes		10.44 (+1.8)	12.29 (+1.7)	8.26 (+1.0)	36.4 (+1.5)	25.9 (+0.3)	87.8 (+0.2)		Unknown	N	N	N	N
19	Csrp2bp	HOZ	175 (-1.6)	14.68 (-0.8)	0.173 (-1.3)	5.61 (-0.7)	1.32 (-0.5)	0.042 (-0.5)	No		8.86 (-0.1)	10.32 (-0.4)	8.32 (+1.4)	23.9 (-1.5)	23.2 (-0.1)	54.8 (-2.7)		No	Abnormal	¤	N	N
20	D11Wsu99e	HOZ	179 (-0.5)	14.85 (-0.2)	0.174 (-1.2)	7.07 (+0.5)	1.47 (+0.1)	0.048 (+0.6)	Yes		8.87 (0.0)	10.12 (-0.6)	4.98 (-0.8)	26.7 (-0.9)	18.2 (-1.0)	91.6 (+0.7)		Yes	N	N	N	N
21	Ddx27	HET	175 (-1.6)	14.92 (+0.1)	0.172 (-1.4)	5.22 (-1.0)	1.17 (-1.1)	0.045 (0.0)	No		7.93 (-1.1)	9.95 (-0.8)	6.83 (+0.3)	31.3 (+0.3)	26.1 (+0.4)	81.3 (-0.5)		Yes	N	N	N	N
22	Dhcr24	HET	181 (+0.3)	14.92 (+0.1)	0.201 (+1.5)	6.38 (0.0)	1.42 (-0.1)	0.045 (0.0)	No		8.93 (0.0)	10.65 (-0.1)	7.61 (+0.7)	27.2 (-0.7)	21.3 (-0.4)	77.0 (-0.9)		No	N	N	N	N
23	Efna1	HOZ	179. (-0.3)	14.97 (+0.3)	0.180 (-0.6)	5.67 (-0.7)	1.13 (-1.2)	0.050 (+1.1)	No		8.24 (-0.8)	10.09 (-0.7)	6.94 (+0.3)	30.4 (+0.1)	25.1 (+0.2)	80.3 (-0.6)		Yes	Abnormal	N	N	N
24	Eif4e3	HOZ	178 (-0.9)	14.48 (-1.6)	0.178 (-0.8)	4.86 (-1.3)	0.92 (-2.1)	0.053 (+1.8)	Yes		8.48 (-0.5)	10.21 (-0.6)	4.92 (-0.9)	30.0 (-0.1)	20.5 (-0.6)	90.2 (+0.5)		No	N	N	N	N
25	Fam107b	HOZ	181 (+0.3)	15.20 (+1.2)	0.196 (+1.0)	6.77 (+0.3)	1.24 (-0.8)	0.055 (+2.1)	Yes		8.51 (-0.5)	11.26 (-0.6)	6.75 (+0.2)	32.9 (+0.7)	23.7 (0.0)	84.9 (-0.2)		Yes	N	N	N	N
26	Fam73b	HOZ	173 (-2.3)	14.56 (-1.3)	0.168 (-1.8)	4.16 (-1.9)	0.90 (-2.2)	0.046 (+0.2)	Yes		7.15 (-2.0)	8.87 (-2.0)	4.84 (-0.9)	26.3 (-1.0)	26.0 (+0.3)	92.4 (+0.8)		Yes	Abnormal	¤	¤BMD	N
27	Farp2	HOZ	182 (+0.5)	14.86 (-0.1)	0.185 (-0.1)	6.20 (-0.2)	1.19 (-1.0)	0.052 (+1.5)	Yes		9.44 (+0.6)	11.53 (+0.9)	7.09 (+0.4)	37.0 (+1.7)	26.3 (+0.4)	86.0 (0.0)		Yes	N	N	N	N
28	Gif	HOZ	183 (+0.8)	14.95 (+0.2)	0.190 (+0.4)	6.59 (+0.1)	1.32 (-0.5)	0.050 (+1.1)	No		8.65 (-0.3)	11.08 (+0.4)	7.58 (+0.7)	31.7 (+0.4)	24.9 (+0.2)	83.4 (-0.3)		No	N	N	N	N
29	Herc3	HOZ	178 (-0.8)	15.08 (+0.8)	0.196 (+1.0)	8.50 (+1.8)	1.88 (+1.8)	0.045 (+0.1)	Yes		8.50 (-0.5)	10.33 (-0.4)	5.69 (-0.4)	29.9 (-0.1)	24.3 (+0.1)	88.6 (+0.3)		No	N	N	N	N
30	Hspb11	HET	182 (+0.5)	14.90 (0.0)	0.193 (+0.7)	7.12 (+0.6)	1.69 (+1.0)	0.042 (-0.6)	Yes		9.00 (+0.1)	10.53 (-0.2)	5.99 (-0.2)	29.1 (-0.3)	23.3 (-0.1)	88.4 (+0.2)		Yes	N	N	N	N
31	Ikbkap	HET	180 (-0.1)	14.63 (-1.0)	0.187 (+0.1)	6.06 (-0.3)	1.68 (+1.0)	0.036 (-1.9)	Yes		8.80 (-0.1)	11.11 (+0.4)	5.89 (-0.3)	30.9 (+0.2)	24.5 (+0.1)	87.1 (+0.1)		Yes	N	N	N	N
32	Ikbkb	HET	180 (-0.2)	14.93 (+0.1)	0.194 (+0.8)	5.68 (-0.6)	1.26 (-0.7)	0.045 (0.0)	No		9.28 (+0.4)	10.82 (+0.1)	5.99 (-0.2)	30.4 (+0.1)	21.3 (-0.4)	82.9 (-0.4)		Yes	N	N	N	N
33	Ints12	HET	182 (+0.5)	15.10 (+0.8)	0.190 (+0.4)	5.53 ( -0.8)	1.27 (-0.7)	0.044 (-0.3)	No		9.31 (+0.5)	10.35 (-0.4)	7.56 (+0.7)	25.6 (-1.1)	19.8 (-0.7)	68.4 (-1.7)		Yes	N	N	N	N
34	Irf1	HOZ	184 (+1.1)	15.08 (+0.7)	0.190 (+0.4)	5.93 (-0.4)	1.49 (+0.2)	0.040 (-1.1)	No		9.84 (+1.1)	12.77 (+2.3)	5.97 (-0.2)	34.2 (+1.0)	25.2 (+0.2)	92.0 (+0.7)		Yes	N	N	N	N
35	Kptn	HOZ	180 (0.0)	14.95 (+0.2)	0.197 (+1.1)	4.64 (-1.5)	1.04 (-1.6)	0.044 (-0.1)	No		8.52 (-0.4)	10.21 (-0.5)	9.00 (+1.5)	29.1 (-0.3)	25.4 (+0.2)	52.9 (-2.9)		No	N	N	N	N
36	Ldha	HET	178 (-0.7)	14.92 (+0.1)	0.194 (+0.8)	8.46 (+1.7)	1.81 (+1.5)	0.047 (+0.4)	Yes		9.20 (+0.3)	10.38 (-0.4)	6.478 (0.0)	28.5 (-0.4)	18.6 (-0.9)	83.2 (-0.3)		Yes	N	N	N	N
37	Lmnb2	HET	179 (-0.5)	15.02 (+0.5)	0.190 (+0.3)	5.84 (-0.5)	1.21 (-0.9)	0.048 (+0.7)	No		8.43 (-0.6)	11.23 (+0.6)	8.34 (+1.2)	31.5 (+0.3)	22.4 (-0.3)	70.1 (-1.5)		Yes	N	N	N	N
38	Lrig1	HOZ	178 (-0.7)	14.97 (+0.3)	0.201 (+1.5)	6.78 (+0.3)	1.39 (-0.2)	0.049 (+0.8)	No		9.62 (+0.9)	11.85 (+1.3)	9.47 (+1.8)	33.9 (+0.9)	34.0 (+1.7)	73.1 (-1.3)		No	Abnormal	N	N	N
39	Lrrc16a	HOZ	178 (-0.8)	14.78 (-0.4)	0.182 (-0.4)	7.21 (+0.7)	1.55 (+0.4)	0.047 (+0.4)	No		8.50 (-0.5)	9.83 (-1.0)	6.37 (0.0)	26.3 (-1.0)	20.4 (-0.6)	79.0 (-0.7)		Yes	N	N	N	N
40	Mapk1	HET	178 (-0.8)	14.98 (+0.4)	0.189 (+0.3)	6.19 (-0.2)	1.47 (+0.1)	0.042 (-0.6)	No		8.87 (0.0)	10.51 (-0.2)	9.03 (+1.6)	30.1 (0.0)	23.1 (-0.1)	59.0 (-2.4)		No	N	N	N	N
41	Mcph1	HOZ	173 (-2.3)	14.84 (-0.2)	0.183 (-0.4)	3.99 (-2.1)	0.87 (-2.3)	0.047 (+0.5)	Yes		7.53 (-1.6)	9.48 (-1.3)	5.56 (-0.5)	27.0 (-0.8)	21.0 (-0.5)	83.2 (-0.3)		Yes	N	N	N	N
42	Mecr	HET	176 (-1.3)	14.84 (-0.2)	0.181 (-0.5)	5.55 (-0.7)	1.25 (-0.8)	0.045 (0.0)	No		9.35 (+0.5)	10.54 (-0.2)	7.61 (+0.7)	25.1 (-1.2)	17.7 (-1.0)	61.5 (-2.2)		Unknown	N	N	N	N
43	Mier1	HOZ	180 (0.0)	15.02 (+0.5)	0.178 (-0.8)	8.56 (+1.8)	1.71 (+1.1)	0.050 (+1.2)	Yes		8.46 (-0.5)	9.76 (-1.0)	6.23 (-0.1)	30.2 (0.0)	23.8 (0.0)	91.3 (+0.6)		Yes	N	N	N	N
44	Mks1	HET	177 (-1.1)	14.84 (-0.2)	0.186 (0.0)	5.82 (-0.5)	1.21 (-0.9)	0.048 (+0.6)	No		8.30 (-0.7)	10.29 (-0.5)	6.00 (-0.2)	30.6 (+0.1)	26.3 (+0.4)	87.7 (+0.2)		Yes	N	N	N	N
45	Mtrf1l	HET	185 (+1.5)	14.93 (+0.1)	0.186 (0.0)	6.42 (0.0)	1.36 (-0.3)	0.047 (+0.6)	No		9.32 (+0.5)	10.83 (+0.1)	5.91 (-0.3)	31.5 (+0.3)	16.1 (-1.3)	85.4 (-0.1)		Yes	N	N	N	N
46	Myh9	HET	185 (+1.6)	14.96 (+0.3)	0.205 (+1.9)	8.01 (+1.3)	1.61 (+0.7)	0.049 (+1.0)	Yes		9.80 (+1.0)	11.15 (+0.5)	4.49 (-1.1)	29.0 (-0.3)	17.3 (-1.1)	96.2 (+1.4)		Yes	N	N	N	N
47	Ncaph2	HET	182 (+0.6)	14.97 (+0.3)	0.191 (+0.5)	5.78 (-0.6)	1.43 (-0.1)	0.040 (-1.0)	No		8.80 (-0.1)	10.35 (-0.4)	6.03 (-0.2)	28.1 (-0.5)	26.1 (+0.4)	86.4 (0.0)		Yes	N	N	N	N
48	Necab2	HOZ	182 (+0.4)	14.98 (+0.4)	0.189 (+0.2)	7.40 (+0.8)	1.59 (+0.6)	0.047 (+0.4)	No		9.72 (+0.9)	10.98 (+0.3)	7.88 (+0.9)	33.7 (+0.8)	25.1 (+0.2)	78.5 (-0.8)		No	N	N	N	N
49	Nfkb1	HOZ	178 (-0.9)	14.80 (-0.4)	0.194 (+0.8)	5.99 (-0.4)	1.35 (-0.3)	0.044 (-0.2)	No		7.80 (-1.3)	9.76 (-1.0)	5.98 (-0.2)	27.0 (-0.8)	21.3 (-0.4)	86.7 (0.0)		Yes	N	N	N	N
50	Nipa1	HOZ	179 (-0.4)	15.04 (+0.6)	0.193 (+0.6)	5.95 (-0.4)	1.46 (+0.1)	0.042 (-0.7)	Yes		8.27 (-0.8)	10.64 (-0.1)	6.24 (-0.1)	27.9 (-0.6)	26.1 (+0.3)	88.9 (+0.3)		No	N	N	N	N
51	Nploc4	HET	175 (-1.6)	14.64 (-1.0)	0.172 (-1.4)	5.62 (-0.7)	1.29 (-0.6)	0.044 (-0.3)	No		8.33 (-0.7)	9.38 (-1.5)	6.80 (+0.3)	23.7 (-1.6)	23.2 (-0.1)	73.2 (-1.3)		Yes	N	N	N	N
52	Nsun2	HOZ	172 (-2.6)	14.23 (-3.0)	0.174 (-1.2)	4.84 (-1.4)	1.06 (-1.5)	0.046 (+0.2)	Yes		8.53 (-0.5)	10.23 (-0.5)	5.91 (-0.3)	27.4 (-0.7)	18.5 (-0.9)	88.0 (+0.2)		Yes	Abnormal	¤	¤BMD	N
53	Ogfod1	HOZ	185 (+1.5)	14.66 (-0.9)	0.177 (-0.9)	8.47 (+1.7)	1.80 (+1.4)	0.047 (+0.5)	No		9.29 (+0.4)	10.08 (-0.7)	5.44 (-0.6)	29.7 (-0.1)	15.7 (-1.4)	90.0 (+0.4)		Yes	N	N	N	N
54	Pfkl	HET	175 (-1.6)	14.91 (+0.1)	0.193 (0.7)	7.24 (+0.7)	1.54 (+0.4)	0.047 (+0.5)	No		9.18 (+0.3)	11.27 (+0.6)	9.52 (+1.9)	31.6 (+0.4)	21.7 (-0.4)	61.7 (-2.2)		Yes	N	N	N	N
55	Phf20	HOZ	174 (-2.1)	14.93 (+0.2)	0.178 (-0.8)	4.55 (-1.6)	0.93 (-2.0)	0.049 (+1.0)	Yes		8.39 (-0.6)	10.32 (-0.4)	5.77 (-0.4)	28.0 (-0.5)	17.4 (-1.1)	81.2 (-0.5)		Yes	Abnormal	N	N	N
56	Polr1e	HET	182 (+0.6)	14.99 (+0.4)	0.187 (+0.1)	7.26 (+0.7)	1.56 (+0.5)	0.047 (+0.4)	No		8.97 (+0.1)	10.77 (+0.1)	5.77 (-0.4)	35.1 (+1.2)	25.8 (+0.3)	90.3 (+0.5)		No	N	N	N	N
57	Ppp5c	HOZ	182 (+0.5)	14.48 (-1.6)	0.194 (+0.8)	7.06 (+0.5)	1.54 (+0.4)	0.046 (+0.2)	No		8.83 (-0.1)	10.76 (+0.1)	5.76 (-0.4)	28.5 (-0.4)	25.5 (+0.3)	89.0 (+0.3)		No	Abnormal	¤	N	N
58	Prdx6	HOZ	181 (+0.3)	14.93 (+0.1)	0.192 (+0.6)	7.77 (+1.1)	1.56 (+0.5)	0.049 (+1.0)	No		9.63 (+0.8)	11.73 (+1.2)	5.63 (-0.4)	32.1 (+0.5)	17.3 (-1.1)	91.5 (+0.6)		No	N	N	N	N
59	Prkcz	HET	184 (+1.3)	14.86 (-0.1)	0.187 (+0.1)	6.91 (+0.4)	1.60 (+0.6)	0.043 (-0.5)	Yes		8.90 (0.0)	10.41 (-0.3)	6.96 (+0.3)	29.6 (-0.1)	20.9 (-0.5)	80.7 (-0.6)		No	N	N	N	N
60	Prmt8	HOZ	183 (+0.7)	14.79 (-0.4)	0.189 (+0.3)	6.63 (+0.2)	1.58 (+0.5)	0.043 (-0.5)	Yes		7.91 (-1.1)	10.18 (-0.6)	5.18 (-0.7)	31.2 (+0.2)	13.1 (-0.8)	93.1 (+0.9)		Yes	N	N	N	N
61	Pnpt1	HET	180 (-0.1)	14.76 (-0.5)	0.188 (+0.2)	6.23 (-0.2)	1.27 (-0.7)	0.049 (+0.9)	No		9.41 (+0.6)	10.76 (+0.1)	4.84 (-0.9)	29.2 (-0.3)	19.0 (-0.8)	94.2 (+1.0)		Yes	N	N	N	N
62	Prpsap2	HOZ	172 (-2.5)	14.37 (-2.1)	0.178 (-0.8)	5.20 (-1.0)	1.18 (-1.0)	0.044 (-0.1)	No		7.95 (-1.1)	8.79 (-2.1)	7.42 (+0.6)	20.8 (-2.3)	22.4 (-0.2)	51.5 (-3.0)		Yes	N	N	N	N
63	Psmb2*	HET	182 (+0.4)	15.08 (+0.7)	0.195 (+0.9)	7.18 (+0.6)	1.59 (+0.6)	0.045 (0.0)	No		10.21 (+1.5)	12.00 (+1.4)	7.13 (+0.4)	36.1 (+1.4)	19.5 (-0.7)	81.5 (-0.5)		Unknown	N	N	N	N
64	Rars2	HET	183 (+0.7)	14.96 (+0.3)	0.188 (+0.3)	6.81 (+0.3)	1.47 (+0.1)	0.047 (+0.4)	No		8.68 (-0.3)	10.37 (-0.4)	6.68 (+0.2)	30.8 (+0.1)	28.7 (+0.8)	87.3 (+0.1)		No	N	N	N	N
65	Sec24a	HOZ	182 (+0.4)	14.43 (-1.8)	0.191 (+0.5)	6.35 (-0.1)	1.31 (-0.5)	0.049 (+0.8)	No		8.63 (-0.3)	10.86 (+0.2)	6.42 (0.0)	31.8 (+0.4)	30.9 (+1.1)	89.4 (+0.4)		No	N	N	N	N
66	Setdb1	HET	187 (+2.2)	15.29 (+1.6)	0.198 (+1.2)	7.26 (+0.7)	1.48 (+0.2)	0.048 (+0.8)	Yes		10.65 (+2.0)	12.24 (+1.7)	10.62 (+2.5)	37.5 (+1.8)	21.2 (-0.5)	48.1 (-3.2)		Yes	N	N	N	N
67	Sirt2	HOZ	177 (-1.0)	14.47 (-1.7)	0.179 (-0.7)	7.34 (+0.8)	1.49 (+0.2)	0.051 (+1.3)	Yes		8.17 (-0.9)	9.65 (-1.2)	4.17 (-1.3)	29.1 (-0.3)	20.0 (-0.7)	94.2 (+1.0)		Yes	N	N	N	N
68	Slc5a2	HOZ	182 (+0.4)	14.66 (-1.0)	0.187 (+0.1)	7.11 (+0.6)	1.44 (0.0)	0.049 (+1.0)	No		8.70 (-0.2)	10.59 (-0.1)	4.94 (-0.9)	28.1 (-0.5)	25.0 (+0.2)	93.8 (+1.0)		No	N	N	N	N
69	Slc22a21	HOZ	184 (+1.1)	15.14 (+1.0)	0.200 (+1.4)	6.36 (-0.1)	1.28 (-0.6)	0.050 (+1.1)	Yes		10.64 (+1.9)	11.97 (+1.4)	6.08 (-0.2)	34.2 (+1.0)	19.7 (-0.7)	91.9 (+0.7)		No	N	N	N	N
70	Slc25a21	HOZ	177 (-1.2)	14.59 (-1.2)	0.193 (+0.7)	6.77 (+0.3)	1.50 (+0.2)	0.045 (0.0)	No		8.62 (-0.3)	11.17 (+0.5)	6.09 (-0.2)	33.0 (+0.7)	29.1 (+0.9)	89.9 (+0.4)		No	Abnormal	N	¤BMD	N
71	Slc35f1	HOZ	180 (-0.1)	14.72 (-0.7)	0.180 (-0.6)	5.78 (-0.6)	1.24 (-0.8)	0.047 (+0.4)	No		8.88 (0.0)	10.75 (0.0)	5.52 (-0.5)	33.9 (+0.9)	24.0 (0.0)	89.3 (+0.3)		Yes	N	N	N	N
72	Slc38a10	HOZ	179 (-0.4)	13.98 (-3.6)	0.183 (-0.3)	5.61 (-0.7)	1.36 (-0.3)	0.041( -0.8)	No		7.07 (-2.1)	9.17 (-1.7)	6.80 (+0.2)	23.3 (-1.7)	24.1 (0.0)	61.3 (-2.2)		Yes	N	¤	¤BMD	N
73	Slc41a3	HOZ	186 (+1.7)	15.27 (+1.5)	0.197 (+1.0)	7.00 (+0.5)	1.66 (+0.9)	0.042 (-0.6)	No		9.55 (-0.7)	11.10 (+0.4)	9.07 (+1.6)	29.6 (-0.1)	16.7 (-1.2)	53.1 (-2.9)		No	N	N	N	N
74	Smyd2	HOZ	178 (-0.8)	14.97 (+0.3)	0.180 (-0.6)	7.31 (+0.7)	1.61 (+0.7)	0.045 (+0.1)	No		8.59 (-0.4)	10.56 (-0.2)	6.40 (0.0)	30.4 (0.0)	27.4 (+0.6)	85.1 (-1.3)		No	N	N	N	N
75	Smyd3	HOZ	184 (+1.2)	14.98 (+0.4)	0.187 (+0.1)	6.27 (-0.1)	1.28 (-0.6)	0.049 (+0.9)	No		8.18 (-0.8)	9.80 (-1.0)	6.48 (+0.1)	29.4 (-0.2)	25.3 (+0.2)	86.4 (0.0)		No	N	N	N	N
76	Smyd5	HOZ	177 (-0.9)	15.10 (+0.8)	0.184 (-0.2)	6.30 (+0.1)	1.40 (-0.2)	0.045 (0.0)	No		8.39 (-0.6)	10.58 (-0.1)	5.03 (-0.8)	28.2 (-0.5)	21.1 (-0.5)	92.9 (+0.8)		Yes	N	N	N	N
77	Snapc4	HET	180 (0.0)	14.35 (-2.1)	0.188 (+0.2)	6.51 (+0.1)	1.24 (-0.8)	0.055 (+2.1)	Yes		9.48 (+0.7)	10.73 (+0.2)	5.07 (-0.8)	30.7 (+0.1)	22.8 (-0.2)	93.9 (+1.0)		Yes	N	N	N	N
78	Snip1	HET	183 (+1.0)	14.74 (-0.6)	0.190 (+0.4)	6.88 (+0.4)	1.46 (+0.1)	0.047 (+0.4)	Yes		9.87 (+1.1)	12.14 (+1.6)	6.11 (-0.2)	33.2 (+0.7)	26.4 (+0.4)	90.9 (+0.5)		Yes	N	N	N	N
79	Socs7	HOZ	175 (-1.6)	14.56 (-1.3)	0.186 (0.0)	5.41 (-0.9)	1.14 (-1.2)	0.047 (+0.5)	No		8.73 (-0.2)	10.66 (-0.1)	5.15 (-0.7)	32.1 (+0.5)	30.7 (+1.1)	91.5 (+0.6)		Yes	N	N	N	N
80	Sparc	HOZ	175 (-1.6)	13.98 (-3.6)	0.183 (-0.3)	5.24 (-1.0)	1.12 (-1.3)	0.047 (+0.4)	Yes		7.94 (-1.1)	9.80 (-1.0)	9.36 (+1.7)	26.2 (-1.0)	15.5 (-1.4)	23.9 (-5.2)		Yes	Abnormal	N	¤BMD	N
81	Spnb2	HET	179 (-0.5)	13.92 (-3.8)	0.193 (+0.7)	4.76 (-1.4)	1.20 (-1.0)	0.040 (-1.2)	Yes		7.53 (-1.6)	9.02 (-1.9)	4.82 (-0.9)	24.2 (-1.5)	19.2 (-0.8)	87.5 (+0.1)		Yes	N	N	N	N
82	Spns2	HOZ	188 (+2.4)	14.71 (-0.7)	0.201 (+1.5)	7.75 (+1.1)	1.52 (+0.3)	0.051 (+1.4)	Yes		9.76 (+1.0)	11.34 (+0.7)	10.02 (+2.1)	29.8 (-0.1)	35.9 (+2.0)	59.5 (-2.4)		Yes	N	N	N	N
83	Src	HET	184 (+1.2)	14.89 (0.0)	0.188 (+0.2)	6.60 (+0.1)	1.37 (-0.3)	0.048 (+0.7)	No		9.25 (+0.4)	10.74 (0.0)	4.00 (-1.4)	29.5 (-0.2)	23.5 (-0.1)	96.7 (+1.5)		Yes	N	N	N	N
84	Sytl1	HOZ	183 (+0.8)	14.89 (0.0)	0.192 (+0.5)	5.27 (-1.0)	1.15 (-1.1)	0.047 (+0.5)	Yes		8.46 (-0.5)	9.93 (-0.9)	4.90 (-0.9)	28.9 (-0.3)	25.6 (+0.3)	90.9 (+0.5)		No	Abnormal	N	N	N
85	Tbc1d10a	HOZ	182 (+0.6)	15.00 (+0.4)	0.190 (+0.4)	6.67 (+0.2)	1.26 (-0.7)	0.053 (+1.8)	No		8.49 (-0.5)	10.93 (+0.2)	7.66 (+0.8)	30.7 (+0.1)	25.7 (+0.3)	78.7 (-0.8)		Yes	N	N	N	N
86	Tmem165	HOZ	182 (+0.4)	14.49 (-1.6)	0.189 (+0.3)	6.20 (-0.2)	1.18 (-1.0)	0.053 (+1.7)	No		8.84 (-0.1)	10.29 (-0.5)	8.25 (+1.1)	28.8 (-0.4)	23.5 (-0.1)	60.9 (-2.3)		No	Abnormal	N	N	N
87	Tpd52l2	HOZ	180 (-0.1)	14.56 (-1.3)	0.170 (-1.6)	6.47 (0.0)	1.54 (+0.4)	0.042 (-0.6)	No		8.47 (-0.5)	9.91 (-0.9)	7.38 (+0.6)	26.0 (-1.0)	23.8 (0.0)	67.8 (-1.7)		Yes	N	¤	N	N
88	Trafd1	HOZ	178 (-0.7)	14.93 (+0.2)	0.175 (-1.1)	5.33 (-0.9)	1.16 (-1.1)	0.047 (+0.5)	Yes		8.75 (-0.2)	10.36 (-0.4)	6.74 (+0.2)	28.7 (-0.4)	25.0 (+0.2)	83.9 (-0.3)		Yes	Abnormal	N	N	N
89	Trim45	HET	185 (+1.4)	15.05 (+0.6)	0.196 (+1.0)	7.05 (+0.5)	1.59 (+0.6)	0.045 (+0.1)	Yes		10.56 (+1.9)	12.37 (+1.8)	11.43 (+3.0)	35.3 (+1.3)	23.7 (-0.4)	52.5 (-2.9)		No	N	N	N	N
90	Trpc4ap	HET	177 (-1.2)	14.97 (+0.3)	0.187 (+0.1)	5.85 (-0.5)	1.36 (-0.3)	0.043 (-0.4)	No		9.72 (+0.9)	11.69 (+1.1)	6.04 (-0.2)	34.1 (+0.9)	25.2 (+0.2)	90.7 (+0.5)		Yes	N	N	N	N
91	Wdr3	HET	183 (+0.7)	14.80 (-0.3)	0.198 (+1.2)	6.46 (0.0)	1.46 (+0.1)	0.044 (-0.2)	No		9.12 (+0.3)	11.03 (+0.7)	5.38 (-0.6)	31.5 (+0.3)	18.4 (-0.9)	92.4 (+0.8)		Yes	N	N	N	N
92	Wdr47	HOZ	179 (-0.5)	14.84 (-0.2)	0.190 (+0.4)	5.55 (-0.8)	1.22 (-0.9)	0.045 (+0.1)	No		9.51 (+0.7)	11.23 (+0.6)	9.08 (+1.6)	28.2 (-0.5)	17.3 (-1.1)	48.6 (-3.2)		Yes	N	N	N	N
93	Yipf1	HOZ	184 (+1.2)	15.01 (+0.5)	0.194 (+0.8)	7.27 (+0.7)	1.46 (+0.1)	0.050 (+1.1)	No		10.03 (+1.3)	12.14 (+1.6)	6.97 (+0.3)	36.3 (+1.5)	22.0 (-0.3)	89.0 (+0.3)		Yes	N	N	N	N
94	Zranb2	HET	180 (0.0)	14.70 (-0.8)	0.184 (-0.2)	6.94 (+0.4)	1.62 (+0.7)	0.043 (-0.4)	Yes		9.32 (+0.5)	11.29 (+0.6)	4.51 (-1.1)	30.5 (0.1)	25.6 (+0.3)	95.3 (+1.2)		Yes	N	N	N	N
95	Zzz3	HET	179 (-0.4)	14.97 (+0.3)	0.181 (-0.5)	6.14 (-0.2)	1.26 (-0.7)	0.048 (+0.8)	No		8.80 (-0.1)	10.47 (-0.3)	7.55 (+0.7)	30.2 (0.0)	25.1 (+0.2)	65.3 (-1.9)		Yes	N	N	N	N
96	1100001H23Rik (Plbd1)	HOZ	183 (+0.9)	14.92 (+0.1)	0.195 (+0.9)	6.01 (-0.3)	1.26 (-0.7)	0.048 (+0.6)	No		8.82 (-0.1)	11.38 (+0.7)	7.12 (+0.4)	35.4 (+1.3)	26.0 (+0.4)	86.6 (0.0)		No	N	N	N	N
97	2010003O18Rik (Gatc)	HET	183 (+0.7)	15.14 (+1.0)	0.203 (+1.6)	5.13 (-1.1)	1.15 (-1.1)	0.045 (-0.1)	No		9.37 (+0.5)	9.91 (-0.9)	6.53 (+0.1)	32.9 (+0.7)	23.9 (0.0)	86.6 (0.0)		Unknown	N	N	N	N
98	3010026O09Rik	HOZ	178 (-0.7)	14.71 (-0.7)	0.182 (-0.4)	5.45 (-0.8)	1.19 (-1.0)	0.046 (-0.1)	No		7.76 (-1.3)	9.91 (-0.9)	7.40 (+0.6)	30.2 (0.0)	28.6 (+0.8)	82.0 (-0.5)		Unknown	N	N	N	N
99	5031439G07Rik*	HET	185 (+1.5)	14.93 (+0.2)	0.205 (+1.9)	6.57 (-1.1)	1.21 (-0.9)	0.054 (+1.9)	Yes		9.48 (+0.7)	10.88 (+0.2)	6.21 (-0.1)	33.3 (+0.8)	24.2 (0.0)	91.9 (+0.7)		Unknown	ND	ND	ND	ND
100	F730047E07Rik (Mms22l)	HET	186 (+1.9)	15.25 (+1.4)	0.203(+1.7)	7.18 (+0.6)	1.41 (-0.1)	0.051 (+1.4)	Yes		9.22 (+0.4)	13.34 (+1.8)	7.31 (+0.6)	36.5 (+1.5)	31.4 (+1.3)	88.9 (+0.3)		No	N	N	N	N
	Footnote
	*Subsequent analysis demonstrated incorrect gene targeting for these two strains
